# Supplementary material for: A Discrete Informational Framework for Classical Gravity: Ledger Foundations and Galaxy Rotation Curve Constraints
Source: Entropy (Basel). 2026 Apr 20;28(4):477. doi: 10.3390/e28040477 (PMC13115379; doi:10.3390/e28040477)
Supplement: Supplementary file 1 [file entropy-28-00477-s001.zip]

Archive with 16 entries (15 files):
- dif_paper_supp_data/
- dif_paper_supp_data/appendix_f_operator_validation.py
- dif_paper_supp_data/sparc_master.pkl
- dif_paper_supp_data/.DS_Store
- dif_paper_supp_data/requirements.txt
- dif_paper_supp_data/generate_cost_exact_vs_quadratic.py
- dif_paper_supp_data/generate_rotation_curve_overlays_global_only.py
- dif_paper_supp_data/common.py
- dif_paper_supp_data/generate_residuals_alternatives.py
- dif_paper_supp_data/generate_kernel_scaling_kspace.py
- dif_paper_supp_data/sparc_q1.pkl
- dif_paper_supp_data/generate_velocity_ratio_mapping.py
- dif_paper_supp_data/generate_surrogate_enhancement_profile.py
- dif_paper_supp_data/generate_vobs_vmodel_scatter.py
- dif_paper_supp_data/generate_memory_kernel_powerlaw_vs_exponential.py
- dif_paper_supp_data/sparc_rotmod_galaxy_list.xlsx
