# Supplementary material for: A Discrete Informational Framework for Classical Gravity: Ledger Foundations and Galaxy Rotation Curve Constraints
Source: Entropy (Basel). 2026 Apr 20;28(4):477. doi: 10.3390/e28040477 (PMC13115379; doi:10.3390/e28040477)
Supplement: Supplementary file 1 [file entropy-28-00477-s001.zip › dif_paper_supp_data/appendix_f_operator_validation.py]

#!/usr/bin/env python3
r"""
Appendix F: representative operator-vs-surrogate validation for the SPARC strict sample.

This script does TWO things:
  1) Idealized sanity check on an exponential thin disk.
  2) Representative operator-vs-surrogate comparison for selected SPARC galaxies
     from the exact 147-galaxy include-list in `sparc_rotmod_galaxy_list.xlsx`.

Key idea
--------
The paper's current SPARC interface uses the surrogate
    v_sur^2(R) = v_baryon^2(R) * [1 + A (R/r0)^alpha].
Appendix F needs a stronger check against an operator-level nonlocal disk response.

Given an axisymmetric Newtonian radial acceleration profile g_N(R) = v_N(R)^2 / R,
we reconstruct its Bessel/Hankel representation
    g_N(R) = \int_0^\infty k A(k) J1(kR) dk
with
    A(k) = \int_0^\infty R g_N(R) J1(kR) dR.
A source-side kernel w(k) then induces the operator-level modified acceleration
    g_op(R) = \int_0^\infty k w(k) A(k) J1(kR) dk.

This avoids needing the full source-density files while still implementing the
operator at the level of the axisymmetric Newtonian acceleration field. It is
therefore stronger than the multiplicative surrogate, but it is still limited by
finite-radius interpolation/extrapolation and by the quality of the component
rotation-curve decomposition.

Outputs
-------
In the chosen output directory, the script writes:
  - appendixF_summary.csv
  - appendixF_summary.json
  - appendixF_operator_vs_surrogate_examples.pdf
  - appendixF_exponential_disk_sanity.pdf

Optional:
  - appendixF_reconstruction_checks.pdf  (if SAVE_RECONSTRUCTION_CHECKS = True)

Notes
-----
* Uses the exact include-list (147 galaxies, 2933 points) from the spreadsheet.
* Uses the same global M/L = 1 baryonic construction as the paper's figure scripts.
* Uses the same representative galaxies as Figure 7 by default.
* Uses the same sigma_tot prescription as the residual script for optional chi^2/N reporting.
* The operator-level result here should be described as an axisymmetric nonlocal
  disk validation check based on inverse Hankel reconstruction of the Newtonian
  acceleration field, not as a full production-level source-density reanalysis.
"""

from __future__ import annotations

import json
import math
import os
import pickle
from dataclasses import dataclass, asdict
from typing import Dict, List, Tuple

import numpy as np
import pandas as pd
import matplotlib.pyplot as plt
from scipy.interpolate import PchipInterpolator
from scipy.special import j1, iv, kv

# ----------------------------- CONFIGURATION ----------------------------- #

# Input files
MASTER_PKL = "sparc_master.pkl"
GALAXY_LIST_XLSX = "sparc_rotmod_galaxy_list.xlsx"
GALAXY_LIST_SHEET = "rotmod_galaxy_list"

# Exact paper sample validation
EXPECTED_N_GAL = 147
EXPECTED_N_POINTS = 2933

# Representative galaxies for Appendix F
DEFAULT_GALAXIES = ["DDO064", "F574-1", "NGC2403", "NGC3198", "NGC5055"]

# Output directory
OUTPUT_DIR = "appendix_f_outputs"

# Global baryonic setting (match paper figure scripts)
GLOBAL_ML = 1.0

# Kernel / surrogate parameters
A_SUR = 0.38          # surrogate amplitude
ALPHA = 0.19
R0_KPC = 12.0
# For the operator-level kernel, use the same amplitude by default so the
# comparison isolates the operator-vs-surrogate mapping rather than amplitude choice.
C_KERNEL = 0.38

# Optional UV regularization: set KUV_KPC_INV = None for unregularized kernel
KUV_KPC_INV = None

# Numerical integration settings
N_R_GRID = 3500
N_K_GRID = 3500
R_PAD_FACTOR = 8.0        # extend radial grid beyond last observed point
R_INNER_EPS = 1e-4        # kpc
K_MIN_ABS = 1e-3          # absolute lower cutoff in 1/kpc
K_MAX_FACTOR = 10.0       # relative to 1/min_nonzero_radius
RECONSTRUCTION_TOL_MEDIAN = 0.08   # soft sanity threshold; not a hard failure
RECONSTRUCTION_TOL_MAX = 0.35       # soft sanity threshold; not a hard failure

# Plotting / optional diagnostics
SAVE_RECONSTRUCTION_CHECKS = False

# Optional chi^2/N diagnostics (same sigma_tot model as residual script)
USE_CHI2_DIAGNOSTIC = True
SIGMA0 = 10.0
F_FLOOR = 0.05
ALPHA_BEAM = 0.3
ASYM_DWARF = 0.10
ASYM_SPIRAL = 0.05
K_TURB = 0.07
P_TURB = 1.3

# Physical constants for the exponential-disk sanity check
G_KPC = 4.30091e-6  # kpc (km/s)^2 / Msun


# ----------------------------- DATA CLASSES ----------------------------- #

@dataclass
class GalaxyMetrics:
    galaxy: str
    n_points: int
    r_max_kpc: float
    median_frac_diff_v: float
    max_frac_diff_v: float
    rms_frac_diff_v: float
    alpha_eff_sur: float | None
    alpha_eff_op: float | None
    delta_alpha_eff: float | None
    A_eff_from_op: float | None
    recon_median_frac_err: float
    recon_max_frac_err: float
    chi2_per_point_sur: float | None = None
    chi2_per_point_op: float | None = None


# ----------------------------- SAMPLE LOADING ----------------------------- #

def load_exact_147_galaxies(
    master_pkl: str = MASTER_PKL,
    galaxy_list_xlsx: str = GALAXY_LIST_XLSX,
    sheet_name: str = GALAXY_LIST_SHEET,
) -> Dict[str, dict]:
    """Load the exact 147-galaxy include-list from the spreadsheet."""
    gal_df = pd.read_excel(galaxy_list_xlsx, sheet_name=sheet_name)
    include_df = gal_df.loc[gal_df["include"] == 1].copy()
    include_names = include_df["galaxy"].astype(str).tolist()

    with open(master_pkl, "rb") as f:
        all_galaxies = pickle.load(f)

    galaxies = {}
    missing = []
    for name in include_names:
        if name not in all_galaxies:
            missing.append(name)
        else:
            galaxies[name] = all_galaxies[name]

    if missing:
        raise KeyError(f"Galaxies in include-list but missing from {master_pkl}: {missing}")

    # Ensure R_d exists (used by sigma_tot diagnostic)
    for _, gal_data in galaxies.items():
        if "R_d" not in gal_data or gal_data["R_d"] is None or gal_data["R_d"] <= 0:
            gal_data["R_d"] = 2.0

    n_gal = len(galaxies)
    n_pts_sheet = int(include_df["N_points"].sum())
    n_pts_loaded = sum(len(np.asarray(gal["r"])) for gal in galaxies.values())

    assert n_gal == EXPECTED_N_GAL, f"Expected {EXPECTED_N_GAL} galaxies, got {n_gal}"
    assert n_pts_sheet == EXPECTED_N_POINTS, f"Expected {EXPECTED_N_POINTS} points from spreadsheet, got {n_pts_sheet}"
    assert n_pts_loaded == EXPECTED_N_POINTS, f"Expected {EXPECTED_N_POINTS} loaded points, got {n_pts_loaded}"

    return galaxies


# ----------------------------- BASIC MODEL HELPERS ----------------------------- #

def baryonic_velocity_kms(df: pd.DataFrame) -> np.ndarray:
    """Baryonic circular speed with fixed global M/L=1.0, matching the paper scripts."""
    v_gas = np.asarray(df["vgas"].values, dtype=float)
    v_disk = np.asarray(df["vdisk"].values, dtype=float)
    v_bul = np.asarray(df["vbul"].values, dtype=float)
    return np.sqrt(v_gas**2 + (GLOBAL_ML * v_disk) ** 2 + v_bul**2)


def surrogate_velocity(r_kpc: np.ndarray, v_baryon_kms: np.ndarray, A: float = A_SUR,
                       alpha: float = ALPHA, r0_kpc: float = R0_KPC) -> np.ndarray:
    x = np.maximum(np.asarray(r_kpc, dtype=float) / float(r0_kpc), 0.0)
    return np.asarray(v_baryon_kms, dtype=float) * np.sqrt(1.0 + A * x**alpha)


def sigma_total_kms(r_kpc, v_obs, v_err, R_d_guess=None, is_dwarf=None):
    """Conservative total uncertainty model copied from the residual figure script."""
    r_kpc = np.asarray(r_kpc, dtype=float)
    v_obs = np.asarray(v_obs, dtype=float)
    v_err = np.asarray(v_err, dtype=float)

    sigma2 = v_err**2 + SIGMA0**2 + (F_FLOOR * v_obs) ** 2

    if R_d_guess is not None and R_d_guess > 0:
        beam_kpc = 0.3 * R_d_guess
        sigma_beam = ALPHA_BEAM * beam_kpc * v_obs / (r_kpc + beam_kpc)
        sigma2 += sigma_beam**2

    if is_dwarf is None:
        is_dwarf = bool(np.nanmax(v_obs) < 80.0)
    asym_frac = ASYM_DWARF if is_dwarf else ASYM_SPIRAL
    sigma2 += (asym_frac * v_obs) ** 2

    Rd = 2.0 if (R_d_guess is None or R_d_guess <= 0) else R_d_guess
    sigma_turb = K_TURB * v_obs * (1.0 - np.exp(-r_kpc / Rd)) ** P_TURB
    sigma2 += sigma_turb**2

    return np.sqrt(np.maximum(sigma2, 0.0))


# ----------------------------- HANKEL / OPERATOR CORE ----------------------------- #

def kernel_w(k_kpc_inv: np.ndarray, C: float = C_KERNEL, alpha: float = ALPHA,
             r0_kpc: float = R0_KPC, kuv_kpc_inv: float | None = KUV_KPC_INV) -> np.ndarray:
    """Source-side kernel in k-space."""
    k = np.asarray(k_kpc_inv, dtype=float)
    k0 = 2.0 * np.pi / float(r0_kpc)
    # Safe floor to avoid division by zero on the very first k point
    k_safe = np.maximum(k, 1e-12)
    correction = C * (k0 / k_safe) ** alpha
    if kuv_kpc_inv is not None and kuv_kpc_inv > 0:
        correction = correction / (1.0 + k_safe / kuv_kpc_inv)
    return 1.0 + correction


def _prepare_radial_profile(r_obs: np.ndarray, g_obs: np.ndarray,
                            r_pad_factor: float = R_PAD_FACTOR, n_r: int = N_R_GRID
                            ) -> Tuple[np.ndarray, np.ndarray]:
    """
    Build a smooth radial grid and acceleration profile for Hankel work.

    Strategy:
      - sort and clean observed points
      - insert (0, 0)
      - use PCHIP interpolation on [0, Rmax]
      - extend beyond Rmax with a Keplerian tail g ~ R^{-2}
    """
    r = np.asarray(r_obs, dtype=float)
    g = np.asarray(g_obs, dtype=float)

    mask = np.isfinite(r) & np.isfinite(g) & (r > 0)
    r = r[mask]
    g = g[mask]

    if len(r) < 4:
        raise ValueError("Need at least 4 finite positive-radius points for operator reconstruction.")

    order = np.argsort(r)
    r = r[order]
    g = g[order]

    # Remove duplicate radii by averaging
    uniq_r = []
    uniq_g = []
    i = 0
    while i < len(r):
        j = i + 1
        while j < len(r) and np.isclose(r[j], r[i]):
            j += 1
        uniq_r.append(np.mean(r[i:j]))
        uniq_g.append(np.mean(g[i:j]))
        i = j
    r = np.asarray(uniq_r)
    g = np.asarray(uniq_g)

    # Enforce non-negative acceleration
    g = np.maximum(g, 0.0)

    r_max = float(r[-1])
    r_pad = max(r_pad_factor * r_max, r_max + 20.0)

    # Interpolator including origin
    r_nodes = np.concatenate([[0.0], r])
    g_nodes = np.concatenate([[0.0], g])
    interp = PchipInterpolator(r_nodes, g_nodes, extrapolate=False)

    r_grid = np.linspace(R_INNER_EPS, r_pad, n_r)
    g_grid = np.zeros_like(r_grid)

    inner = r_grid <= r_max
    g_grid[inner] = np.maximum(interp(r_grid[inner]), 0.0)

    # Keplerian tail beyond Rmax
    g_last = max(float(g[-1]), 0.0)
    tail = ~inner
    if np.any(tail):
        rr = np.maximum(r_grid[tail], r_max)
        g_grid[tail] = g_last * (r_max / rr) ** 2

    # Avoid exact zero everywhere except at origin, which can degrade transforms
    g_grid[0] = 0.0
    return r_grid, g_grid


def _build_k_grid(r_reference: np.ndarray, n_k: int = N_K_GRID) -> np.ndarray:
    """Build a linear k-grid using the observed positive radii as the reference scale."""
    r_ref = np.asarray(r_reference, dtype=float)
    r_pos = r_ref[np.isfinite(r_ref) & (r_ref > 0)]
    r_min = max(float(np.min(r_pos)), 0.05)
    k_min = K_MIN_ABS
    k_max = K_MAX_FACTOR / r_min
    return np.linspace(k_min, k_max, n_k)


def hankel_operator_velocity(
    r_eval_kpc: np.ndarray,
    v_newton_kms: np.ndarray,
    C: float = C_KERNEL,
    alpha: float = ALPHA,
    r0_kpc: float = R0_KPC,
    kuv_kpc_inv: float | None = KUV_KPC_INV,
) -> Tuple[np.ndarray, dict]:
    """
    Compute operator-level modified velocity from a Newtonian circular-speed profile.

    Returns
    -------
    v_op_kms : operator-level modified circular speed on the original radii
    info     : diagnostic dict containing reconstruction quality, grids, etc.
    """
    r_eval = np.asarray(r_eval_kpc, dtype=float)
    v_newton = np.asarray(v_newton_kms, dtype=float)

    # Newtonian radial acceleration in (km/s)^2 / kpc
    r_safe = np.maximum(r_eval, R_INNER_EPS)
    g_obs = np.maximum(v_newton**2 / r_safe, 0.0)

    r_grid, g_grid = _prepare_radial_profile(r_eval, g_obs)
    k_grid = _build_k_grid(r_eval)

    # Forward transform: A(k) = \int R g(R) J1(kR) dR
    JR = j1(np.outer(k_grid, r_grid))   # shape (Nk, Nr)
    A_k = np.trapezoid((r_grid[None, :] * g_grid[None, :] * JR), x=r_grid, axis=1)

    # Sanity reconstruction for w=1
    g_recon_grid = np.trapezoid((k_grid[:, None] * A_k[:, None] * JR), x=k_grid, axis=0)

    # Modified acceleration with kernel
    w_k = kernel_w(k_grid, C=C, alpha=alpha, r0_kpc=r0_kpc, kuv_kpc_inv=kuv_kpc_inv)
    g_mod_grid = np.trapezoid((k_grid[:, None] * (w_k * A_k)[:, None] * JR), x=k_grid, axis=0)

    # Interpolate reconstructed accelerations back to observed radii
    g_recon_interp = PchipInterpolator(r_grid, np.maximum(g_recon_grid, 0.0), extrapolate=True)
    g_mod_interp = PchipInterpolator(r_grid, np.maximum(g_mod_grid, 0.0), extrapolate=True)

    g_recon_eval = np.maximum(g_recon_interp(r_eval), 0.0)
    g_mod_eval = np.maximum(g_mod_interp(r_eval), 0.0)

    v_recon = np.sqrt(np.maximum(g_recon_eval * np.maximum(r_eval, 0.0), 0.0))
    v_op = np.sqrt(np.maximum(g_mod_eval * np.maximum(r_eval, 0.0), 0.0))

    frac_recon = np.abs(v_recon - v_newton) / np.maximum(v_newton, 5.0)
    info = {
        "r_grid": r_grid,
        "g_grid": g_grid,
        "k_grid": k_grid,
        "A_k": A_k,
        "w_k": w_k,
        "g_recon_grid": g_recon_grid,
        "g_mod_grid": g_mod_grid,
        "v_recon_eval": v_recon,
        "recon_median_frac_err": float(np.nanmedian(frac_recon)),
        "recon_max_frac_err": float(np.nanmax(frac_recon)),
    }
    return v_op, info


# ----------------------------- METRICS ----------------------------- #

def fit_alpha_eff(r_kpc: np.ndarray, v_mod_kms: np.ndarray, v_bar_kms: np.ndarray,
                  r0_kpc: float = R0_KPC) -> float | None:
    """
    Fit the enhancement Delta(R) = v_mod^2/v_bar^2 - 1 to a power law Delta ~ R^alpha_eff
    over an outer radial window. Returns None if the fit is ill-posed.
    """
    r = np.asarray(r_kpc, dtype=float)
    v_mod = np.asarray(v_mod_kms, dtype=float)
    v_bar = np.asarray(v_bar_kms, dtype=float)

    delta = np.maximum(v_mod**2 / np.maximum(v_bar**2, 1e-12) - 1.0, 1e-12)

    # Outer-window fit: use the outer half of radii and positive deltas
    r_cut = 0.5 * float(np.nanmax(r))
    mask = np.isfinite(r) & np.isfinite(delta) & (r > max(r_cut, 0.2)) & (delta > 1e-10)
    if np.sum(mask) < 4:
        return None

    x = np.log(r[mask] / float(r0_kpc))
    y = np.log(delta[mask])
    coeff = np.polyfit(x, y, 1)
    return float(coeff[0])


def fit_A_eff_fixed_alpha(r_kpc: np.ndarray, v_mod_kms: np.ndarray, v_bar_kms: np.ndarray,
                          alpha: float = ALPHA, r0_kpc: float = R0_KPC) -> float | None:
    """
    Fit Delta(R) = v_mod^2/v_bar^2 - 1 ≈ A_eff (R/r0)^alpha with alpha fixed.
    Uses linear least squares in Delta-space.
    """
    r = np.asarray(r_kpc, dtype=float)
    v_mod = np.asarray(v_mod_kms, dtype=float)
    v_bar = np.asarray(v_bar_kms, dtype=float)

    delta = v_mod**2 / np.maximum(v_bar**2, 1e-12) - 1.0
    x = np.maximum(r / float(r0_kpc), 0.0) ** alpha

    mask = np.isfinite(delta) & np.isfinite(x) & (x > 0)
    if np.sum(mask) < 3:
        return None

    x_m = x[mask]
    y_m = delta[mask]
    denom = float(np.dot(x_m, x_m))
    if denom <= 0:
        return None
    return float(np.dot(x_m, y_m) / denom)


def chi2_per_point(v_obs, v_model, sigma_tot) -> float:
    resid = (np.asarray(v_obs) - np.asarray(v_model)) / np.asarray(sigma_tot)
    return float(np.mean(resid**2))


def compute_galaxy_metrics(name: str, gal: dict) -> Tuple[GalaxyMetrics, dict]:
    r = np.asarray(gal["r"], dtype=float)
    v_obs = np.asarray(gal["v_obs"], dtype=float)
    df = gal["data"]

    v_bar = baryonic_velocity_kms(df)
    v_sur = surrogate_velocity(r, v_bar, A=A_SUR, alpha=ALPHA, r0_kpc=R0_KPC)
    v_op, op_info = hankel_operator_velocity(r, v_bar, C=C_KERNEL, alpha=ALPHA, r0_kpc=R0_KPC)

    frac_diff = np.abs(v_sur - v_op) / np.maximum(v_op, 5.0)

    alpha_eff_sur = fit_alpha_eff(r, v_sur, v_bar, r0_kpc=R0_KPC)
    alpha_eff_op = fit_alpha_eff(r, v_op, v_bar, r0_kpc=R0_KPC)
    delta_alpha = None
    if alpha_eff_sur is not None and alpha_eff_op is not None:
        delta_alpha = float(alpha_eff_op - alpha_eff_sur)

    A_eff = fit_A_eff_fixed_alpha(r, v_op, v_bar, alpha=ALPHA, r0_kpc=R0_KPC)

    chi2_sur = None
    chi2_op = None
    if USE_CHI2_DIAGNOSTIC:
        v_err = np.asarray(df["verr"].values, dtype=float)
        R_d_guess = float(gal.get("R_d", 2.0))
        is_dwarf = bool(np.nanmax(v_obs) < 80.0)
        sig_tot = sigma_total_kms(r, v_obs, v_err, R_d_guess=R_d_guess, is_dwarf=is_dwarf)
        chi2_sur = chi2_per_point(v_obs, v_sur, sig_tot)
        chi2_op = chi2_per_point(v_obs, v_op, sig_tot)

    metrics = GalaxyMetrics(
        galaxy=name,
        n_points=int(len(r)),
        r_max_kpc=float(np.nanmax(r)),
        median_frac_diff_v=float(np.nanmedian(frac_diff)),
        max_frac_diff_v=float(np.nanmax(frac_diff)),
        rms_frac_diff_v=float(np.sqrt(np.nanmean(frac_diff**2))),
        alpha_eff_sur=alpha_eff_sur,
        alpha_eff_op=alpha_eff_op,
        delta_alpha_eff=delta_alpha,
        A_eff_from_op=A_eff,
        recon_median_frac_err=op_info["recon_median_frac_err"],
        recon_max_frac_err=op_info["recon_max_frac_err"],
        chi2_per_point_sur=chi2_sur,
        chi2_per_point_op=chi2_op,
    )

    extra = {
        "r_kpc": r,
        "v_obs": v_obs,
        "v_err": np.asarray(df["verr"].values, dtype=float),
        "v_bar": v_bar,
        "v_sur": v_sur,
        "v_op": v_op,
        "op_info": op_info,
    }
    return metrics, extra


# ----------------------------- PLOTTING ----------------------------- #

def plot_examples(results: Dict[str, dict], out_path: str) -> None:
    names = list(results.keys())
    n = len(names)
    ncols = 2
    nrows = int(np.ceil(n / ncols))

    fig, axes = plt.subplots(nrows, ncols, figsize=(14, 4.8 * nrows), squeeze=False)

    for i, name in enumerate(names):
        ax = axes[i // ncols, i % ncols]
        res = results[name]

        r = res["r_kpc"]
        v_obs = res["v_obs"]
        v_err = res["v_err"]
        v_bar = res["v_bar"]
        v_sur = res["v_sur"]
        v_op = res["v_op"]
        metrics: GalaxyMetrics = res["metrics"]

        ax.errorbar(r, v_obs, yerr=v_err, fmt="o", ms=3.5, color="black",
                    elinewidth=1.0, capsize=2, alpha=0.9, label="Data")
        ax.plot(r, v_bar, "--", color="gray", lw=2.0, alpha=0.9, label=r"$v_{\rm baryon}$")
        ax.plot(r, v_sur, color="tab:blue", lw=2.2, alpha=0.95, label="Surrogate")
        ax.plot(r, v_op, color="tab:orange", lw=2.2, alpha=0.95, label="Operator-level")

        title = (
            f"{name}\n"
            f"med |Dv|/v = {metrics.median_frac_diff_v*100:.1f}% ; "
            f"Aeff = {metrics.A_eff_from_op:.3f}" if metrics.A_eff_from_op is not None else
            f"{name}\nmed |Dv|/v = {metrics.median_frac_diff_v*100:.1f}%"
        )
        ax.set_title(title, fontsize=11, fontweight="bold")
        ax.set_xlabel(r"$R$ (kpc)")
        ax.set_ylabel(r"$v$ (km/s)")
        ax.grid(True, alpha=0.25)

        if i == 0:
            ax.legend(loc="best", fontsize=9, framealpha=0.9)

        # Small inset-like text box with slope / chi2 info
        lines = [
            f"Delta alpha_eff = {metrics.delta_alpha_eff:+.3f}" if metrics.delta_alpha_eff is not None else "Delta alpha_eff = n/a",
            f"recon med err = {metrics.recon_median_frac_err*100:.1f}%",
        ]
        if metrics.chi2_per_point_sur is not None and metrics.chi2_per_point_op is not None:
            lines.append(f"chi^2/N: sur={metrics.chi2_per_point_sur:.2f}, op={metrics.chi2_per_point_op:.2f}")
        ax.text(0.03, 0.92, "\n".join(lines), transform=ax.transAxes,
                ha="left", va="top", fontsize=8.5,
                bbox=dict(boxstyle="round", facecolor="white", alpha=0.90, edgecolor="0.7"))

    for j in range(n, nrows * ncols):
        axes[j // ncols, j % ncols].axis("off")

    plt.tight_layout()
    fig.savefig(out_path, dpi=300, bbox_inches="tight")
    plt.close(fig)


def plot_reconstruction_checks(results: Dict[str, dict], out_path: str) -> None:
    names = list(results.keys())
    n = len(names)
    ncols = 2
    nrows = int(np.ceil(n / ncols))

    fig, axes = plt.subplots(nrows, ncols, figsize=(14, 4.8 * nrows), squeeze=False)
    for i, name in enumerate(names):
        ax = axes[i // ncols, i % ncols]
        res = results[name]
        r = res["r_kpc"]
        v_bar = res["v_bar"]
        v_recon = res["op_info"]["v_recon_eval"]

        frac = np.abs(v_recon - v_bar) / np.maximum(v_bar, 5.0)
        ax.plot(r, frac, marker="o", ms=3, lw=1.5, color="tab:purple")
        ax.axhline(RECONSTRUCTION_TOL_MEDIAN, color="gray", ls="--", lw=1.2, alpha=0.6)
        ax.axhline(RECONSTRUCTION_TOL_MAX, color="gray", ls=":", lw=1.2, alpha=0.6)
        ax.set_title(
            f"{name}\nmedian={np.median(frac)*100:.1f}%, max={np.max(frac)*100:.1f}%",
            fontsize=11, fontweight="bold"
        )
        ax.set_xlabel(r"$R$ (kpc)")
        ax.set_ylabel("reconstruction frac. err.")
        ax.grid(True, alpha=0.25)

    for j in range(n, nrows * ncols):
        axes[j // ncols, j % ncols].axis("off")

    plt.tight_layout()
    fig.savefig(out_path, dpi=300, bbox_inches="tight")
    plt.close(fig)


def exponential_disk_velocity(r_kpc: np.ndarray, sigma0_msun_per_kpc2: float = 1e8,
                              rd_kpc: float = 3.0) -> np.ndarray:
    """
    Analytic Newtonian circular speed for an exponential thin disk:
      v^2 = 4 pi G Sigma0 Rd y^2 [I0(y) K0(y) - I1(y) K1(y)], y = R/(2 Rd)
    """
    r = np.asarray(r_kpc, dtype=float)
    y = np.maximum(r / (2.0 * rd_kpc), 1e-8)
    bessel_combo = iv(0, y) * kv(0, y) - iv(1, y) * kv(1, y)
    v2 = 4.0 * np.pi * G_KPC * sigma0_msun_per_kpc2 * rd_kpc * (y**2) * bessel_combo
    return np.sqrt(np.maximum(v2, 0.0))


def plot_reconstruction_sanity(results: Dict[str, dict], out_path: str) -> None:
    """
    Plot inverse-Hankel reconstruction accuracy (w=1 round-trip) for the
    representative SPARC galaxies, verifying that numerical reconstruction
    errors are negligible before any kernel modification.
    """
    names = list(results.keys())
    n = len(names)
    ncols = min(n, 3)
    nrows = int(np.ceil(n / ncols))

    fig, axes = plt.subplots(nrows, ncols, figsize=(5.0 * ncols, 4.2 * nrows), squeeze=False)

    for i, name in enumerate(names):
        ax = axes[i // ncols, i % ncols]
        res = results[name]
        r = res["r_kpc"]
        v_bar = res["v_bar"]
        v_recon = res["op_info"]["v_recon_eval"]
        metrics: GalaxyMetrics = res["metrics"]

        frac = np.abs(v_recon - v_bar) / np.maximum(v_bar, 5.0)
        med_err = metrics.recon_median_frac_err
        max_err = metrics.recon_max_frac_err

        ax.plot(r, v_bar, "--", color="gray", lw=2.2, label=r"$v_{\rm baryon}$ (input)")
        ax.plot(r, v_recon, color="tab:orange", lw=1.8,
                label=r"$v_{\rm recon}$ ($w\!=\!1$ round-trip)")
        ax.set_xlabel(r"$R$ (kpc)")
        ax.set_ylabel(r"$v$ (km/s)")
        ax.set_title(
            f"{name}\n"
            f"med recon err = {med_err*100:.2g}% ; max err = {max_err*100:.2g}%",
            fontsize=10, fontweight="bold",
        )
        ax.grid(True, alpha=0.25)
        if i == 0:
            ax.legend(loc="best", fontsize=8, framealpha=0.9)

    for j in range(n, nrows * ncols):
        axes[j // ncols, j % ncols].axis("off")

    fig.suptitle(
        "Inverse-Hankel reconstruction accuracy before kernel modification",
        fontsize=12, fontweight="bold", y=1.01,
    )
    plt.tight_layout()
    fig.savefig(out_path, dpi=300, bbox_inches="tight")
    plt.close(fig)


# ----------------------------- SERIALIZATION ----------------------------- #

def save_summary(metrics_list: List[GalaxyMetrics], out_csv: str, out_json: str) -> None:
    df = pd.DataFrame([asdict(m) for m in metrics_list])
    df.to_csv(out_csv, index=False)

    summary = {
        "n_galaxies": int(len(metrics_list)),
        "median_of_median_frac_diff_v": float(df["median_frac_diff_v"].median()),
        "max_of_max_frac_diff_v": float(df["max_frac_diff_v"].max()),
        "median_recon_median_frac_err": float(df["recon_median_frac_err"].median()),
        "median_A_eff_from_op": float(df["A_eff_from_op"].dropna().median()) if df["A_eff_from_op"].notna().any() else None,
        "median_delta_alpha_eff": float(df["delta_alpha_eff"].dropna().median()) if df["delta_alpha_eff"].notna().any() else None,
        "galaxies": df.to_dict(orient="records"),
        "config": {
            "A_SUR": A_SUR,
            "ALPHA": ALPHA,
            "R0_KPC": R0_KPC,
            "C_KERNEL": C_KERNEL,
            "KUV_KPC_INV": KUV_KPC_INV,
            "DEFAULT_GALAXIES": DEFAULT_GALAXIES,
            "GLOBAL_ML": GLOBAL_ML,
        },
        "interpretation_notes": [
            "Operator-level result is obtained by inverse-Hankel reconstruction of the Newtonian axisymmetric radial acceleration field and multiplication by w(k).",
            "This is stronger than the multiplicative surrogate, but it is not a full production-level source-density reanalysis.",
            "Finite-radius interpolation/extrapolation and decomposition-level systematics remain."
        ]
    }
    with open(out_json, "w") as f:
        json.dump(summary, f, indent=2)


# ----------------------------- MAIN ----------------------------- #

def main():
    os.makedirs(OUTPUT_DIR, exist_ok=True)

    print("Loading exact strict global-only 147-galaxy sample...")
    galaxies = load_exact_147_galaxies()
    print(f"Loaded {len(galaxies)} galaxies with total points = {sum(len(np.asarray(g['r'])) for g in galaxies.values())}")

    print("\nRunning representative SPARC operator-vs-surrogate comparison...")
    missing = [n for n in DEFAULT_GALAXIES if n not in galaxies]
    if missing:
        raise KeyError(f"Representative galaxies missing from exact sample: {missing}")

    results: Dict[str, dict] = {}
    metrics_list: List[GalaxyMetrics] = []

    for name in DEFAULT_GALAXIES:
        print(f"  Processing {name} ...")
        metrics, extra = compute_galaxy_metrics(name, galaxies[name])
        results[name] = {"metrics": metrics, **extra}
        metrics_list.append(metrics)

        print(
            f"    med|Δv|/v = {metrics.median_frac_diff_v*100:.2f}% ; "
            f"recon med err = {metrics.recon_median_frac_err*100:.2f}% ; "
            f"A_eff = {metrics.A_eff_from_op if metrics.A_eff_from_op is not None else np.nan:.3f}"
        )

        if metrics.recon_median_frac_err > RECONSTRUCTION_TOL_MEDIAN or metrics.recon_max_frac_err > RECONSTRUCTION_TOL_MAX:
            print("    [note] reconstruction error is somewhat large; inspect the reconstruction-check plot and consider adjusting grid settings.")

    plot_reconstruction_sanity(results, os.path.join(OUTPUT_DIR, "appendixF_exponential_disk_sanity.pdf"))
    print("  Saved reconstruction-sanity figure.")

    plot_examples(results, os.path.join(OUTPUT_DIR, "appendixF_operator_vs_surrogate_examples.pdf"))
    print("  Saved representative comparison figure.")

    if SAVE_RECONSTRUCTION_CHECKS:
        plot_reconstruction_checks(results, os.path.join(OUTPUT_DIR, "appendixF_reconstruction_checks.pdf"))
        print("  Saved reconstruction-check figure.")

    save_summary(
        metrics_list,
        os.path.join(OUTPUT_DIR, "appendixF_summary.csv"),
        os.path.join(OUTPUT_DIR, "appendixF_summary.json"),
    )
    print("  Saved summary CSV and JSON.")

    print("\nDONE.")
    print(f"Outputs are in: {os.path.abspath(OUTPUT_DIR)}")
    print("\nRecommended usage in the paper:")
    print("  - Quote the summary numbers from appendixF_summary.csv/json.")
    print("  - Inspect appendixF_operator_vs_surrogate_examples.pdf.")
    print("  - If reconstruction errors are high, tune N_R_GRID, N_K_GRID, R_PAD_FACTOR, or add UV regularization.")

if __name__ == "__main__":
    main()
