# Supplementary material for: A Discrete Informational Framework for Classical Gravity: Ledger Foundations and Galaxy Rotation Curve Constraints
Source: Entropy (Basel). 2026 Apr 20;28(4):477. doi: 10.3390/e28040477 (PMC13115379; doi:10.3390/e28040477)
Supplement: Supplementary file 1 [file entropy-28-00477-s001.zip › dif_paper_supp_data/requirements.txt]

numpy>=1.23
matplotlib>=3.7
pandas>=2.0
scipy>=1.10
