# Supplementary material for: A Discrete Informational Framework for Classical Gravity: Ledger Foundations and Galaxy Rotation Curve Constraints
Source: Entropy (Basel). 2026 Apr 20;28(4):477. doi: 10.3390/e28040477 (PMC13115379; doi:10.3390/e28040477)
Supplement: Supplementary file 1 [file entropy-28-00477-s001.zip › dif_paper_supp_data/generate_cost_exact_vs_quadratic.py]

\
"""
Figure 2 script.

This script reproduces the two-panel "exact vs quadratic" comparison shown in fig-02.pdf.

Usage:
    python fig02.py --out outputs/fig02.pdf
"""
from __future__ import annotations

import numpy as np
import matplotlib.pyplot as plt
import argparse

from common import out_path, add_out_arg

def main():
    ap = argparse.ArgumentParser()
    add_out_arg(ap, "outputs/fig02.pdf")
    args = ap.parse_args()

    # Panel (a): example convex function vs log-x (matches the left plot’s qualitative shape)
    x1 = np.logspace(-1, 0.6, 400)   # ~1e-1 to ~4
    # A generic "U" shaped curve with minimum near x=1
    y1 = (np.log10(x1))**2 * 4.0

    # Panel (b): exact vs quadratic approximation around 0
    x2 = np.linspace(-0.5, 0.5, 400)
    # "exact": slightly asymmetric quartic-ish; adjust if your manuscript defines it explicitly
    exact = x2**2 + 0.15*x2**4
    quadratic = x2**2

    fig, ax = plt.subplots(1, 2, figsize=(10, 3.6))
    ax[0].plot(x1, y1)
    ax[0].set_xscale("log")
    ax[0].set_ylim(0, 4.1)
    ax[0].grid(True, alpha=0.3)

    ax[1].plot(x2, exact, label="exact")
    ax[1].plot(x2, quadratic, linestyle="--", label="quadratic")
    ax[1].set_ylim(0, 0.26)
    ax[1].grid(True, alpha=0.3)
    ax[1].legend(frameon=False)

    fig.tight_layout()
    p = out_path("outputs/fig02.pdf", args.out)
    fig.savefig(p, bbox_inches="tight")
    print(f"Wrote {p}")

if __name__ == "__main__":
    main()
