# Supplementary material for: A Discrete Informational Framework for Classical Gravity: Ledger Foundations and Galaxy Rotation Curve Constraints
Source: Entropy (Basel). 2026 Apr 20;28(4):477. doi: 10.3390/e28040477 (PMC13115379; doi:10.3390/e28040477)
Supplement: Supplementary file 1 [file entropy-28-00477-s001.zip › dif_paper_supp_data/generate_rotation_curve_overlays_global_only.py]

"""
Generate representative rotation-curve overlays for the strict global-only protocol.

Outputs:
  - figures/rotation_curves_global_only_examples.pdf

Protocol (matches `strict_global_with_lcdm.py`):
  - fixed global M/L = 1.0 for all galaxies (no per-galaxy tuning)
  - models evaluated with globally shared parameter values:
      ILG:  A=0.38, alpha=0.19, r0=12 kpc
      MOND: a0=1.2e-10 m/s^2 (standard nu interpolation)
      ΛCDM benchmark: NFW halo with (m_halo/m_star, c)=(30,10) and the same
                      stellar-mass proxy used in `strict_global_with_lcdm.py`
"""

from __future__ import annotations

import pickle

import numpy as np
import pandas as pd
import matplotlib.pyplot as plt

# Physical constants
kpc = 3.086e19  # m
M_sun = 1.989e30  # kg
G = 6.674e-11  # m^3/(kg s^2)
km_to_m = 1000.0

# Strict global-only settings
GLOBAL_ML = 1.0

# Global parameters (fixed)
A_ilg = 0.38
alpha_ilg = 0.19
r0_ilg = 12.0  # kpc

a0_mond = 1.2e-10  # m/s^2

# ΛCDM benchmark (global-only)
mhalo_mstar_ratio = 30.0
c_nfw_global = 10.0


def load_exact_147_galaxies():
    gal_df = pd.read_excel("sparc_rotmod_galaxy_list.xlsx", sheet_name="rotmod_galaxy_list")
    include_names = gal_df.loc[gal_df["include"] == 1, "galaxy"].tolist()

    with open("sparc_master.pkl", "rb") as f:
        all_galaxies = pickle.load(f)

    galaxies = {}
    for name in include_names:
        if name not in all_galaxies:
            raise KeyError(f"Galaxy {name} is in the include-list but missing from sparc_master.pkl")
        galaxies[name] = all_galaxies[name]

    for _, gal_data in galaxies.items():
        if "R_d" not in gal_data or gal_data["R_d"] is None or gal_data["R_d"] <= 0:
            gal_data["R_d"] = 2.0

    n_gal = len(galaxies)
    n_pts_sheet = int(gal_df.loc[gal_df["include"] == 1, "N_points"].sum())
    n_pts_loaded = sum(len(gal["r"]) for gal in galaxies.values())

    assert n_gal == 147, f"Expected 147 galaxies, got {n_gal}"
    assert n_pts_sheet == 2933, f"Expected 2933 points from spreadsheet, got {n_pts_sheet}"
    assert n_pts_loaded == 2933, f"Expected 2933 loaded points, got {n_pts_loaded}"

    return galaxies


def baryonic_velocity_kms(df) -> np.ndarray:
    v_gas = df["vgas"].values
    v_disk = df["vdisk"].values
    v_bul = df["vbul"].values
    return np.sqrt(v_gas**2 + (GLOBAL_ML * v_disk) ** 2 + v_bul**2)


def ilg_velocity(r_kpc: np.ndarray, v_baryon_kms: np.ndarray) -> np.ndarray:
    x = r_kpc / r0_ilg
    enhancement = 1.0 + A_ilg * (x**alpha_ilg)
    return v_baryon_kms * np.sqrt(enhancement)


def mond_velocity(r_kpc: np.ndarray, v_baryon_kms: np.ndarray) -> np.ndarray:
    r_m = r_kpc * kpc
    v_baryon_ms = v_baryon_kms * km_to_m

    g_N = np.where(r_m > 0, (v_baryon_ms**2) / r_m, 0.0)
    x = np.maximum(g_N / a0_mond, 1e-30)
    nu = 0.5 + np.sqrt(0.25 + 1.0 / x)
    g = nu * g_N
    v_mond_ms = np.sqrt(np.maximum(g, 0.0) * r_m)
    return v_mond_ms / km_to_m


def nfw_velocity(r_kpc: np.ndarray, M_halo_Msun: float, c_nfw: float) -> np.ndarray:
    r_vir_kpc = 200.0 * (M_halo_Msun / 1e12) ** (1.0 / 3.0)
    r_s_kpc = r_vir_kpc / c_nfw

    x = r_kpc / r_s_kpc
    x_vir = r_vir_kpc / r_s_kpc
    f_vir = np.log(1.0 + x_vir) - x_vir / (1.0 + x_vir)
    M_s = M_halo_Msun / f_vir

    f_x = np.log(1.0 + x) - x / (1.0 + x)
    M_enc = M_s * f_x

    r_m = r_kpc * kpc
    v_halo_kms = np.sqrt(G * (M_enc * M_sun) / r_m) / km_to_m
    return v_halo_kms


def stellar_mass_proxy_Msun(v_baryon_kms: np.ndarray, R_d_kpc: float) -> float:
    v_max = float(np.nanmax(v_baryon_kms))
    return (v_max / 100.0) ** 2 * float(R_d_kpc) * 1e10


def lcdm_benchmark_velocity(r_kpc: np.ndarray, v_baryon_kms: np.ndarray, R_d_kpc: float) -> np.ndarray:
    M_star_proxy = stellar_mass_proxy_Msun(v_baryon_kms, R_d_kpc)
    M_halo = mhalo_mstar_ratio * M_star_proxy
    v_halo = nfw_velocity(r_kpc, M_halo, c_nfw_global)
    return np.sqrt(v_baryon_kms**2 + v_halo**2)


def plot_examples(galaxies: dict, names: list[str]) -> None:
    n = len(names)
    ncols = 3
    nrows = int(np.ceil(n / ncols))

    fig, axes = plt.subplots(nrows, ncols, figsize=(18, 5.4 * nrows), sharex=False, sharey=False)
    axes = np.atleast_1d(axes).reshape(nrows, ncols)

    for i, name in enumerate(names):
        ax = axes[i // ncols, i % ncols]
        gal = galaxies[name]

        r = np.asarray(gal["r"])
        v_obs = np.asarray(gal["v_obs"])
        v_err = np.asarray(gal["data"]["verr"].values)

        v_bar = baryonic_velocity_kms(gal["data"])
        v_ilg = ilg_velocity(r, v_bar)
        v_mond = mond_velocity(r, v_bar)
        v_lcdm = lcdm_benchmark_velocity(r, v_bar, float(gal.get("R_d", 2.0)))

        # Data
        ax.errorbar(
            r,
            v_obs,
            yerr=v_err,
            fmt="o",
            ms=3.5,
            lw=1.0,
            elinewidth=1.0,
            capsize=2,
            color="black",
            alpha=0.9,
            label="Data (SPARC)",
        )

        # Models
        ax.plot(r, v_bar, color="gray", lw=2.0, ls="--", alpha=0.9, label=r"$v_{\rm baryon}$")
        ax.plot(r, v_ilg, color="blue", lw=2.2, alpha=0.9, label="DIF (global)")
        ax.plot(r, v_mond, color="green", lw=2.2, alpha=0.9, label="MOND (global)")
        ax.plot(r, v_lcdm, color="red", lw=2.2, alpha=0.9, label=r"$\Lambda$CDM (global-only)")

        ax.set_title(name, fontsize=13, fontweight="bold")
        ax.set_xlabel(r"$r$ (kpc)", fontsize=12)
        ax.set_ylabel(r"$v$ (km/s)", fontsize=12)
        ax.grid(True, alpha=0.25)

        # Light legend on first panel only
        if i == 0:
            ax.legend(loc="best", fontsize=9, framealpha=0.9)

    # Hide any unused axes
    for j in range(n, nrows * ncols):
        axes[j // ncols, j % ncols].axis("off")

    plt.tight_layout()
    out_path = "figures/rotation_curves_global_only_examples.pdf"
    plt.savefig(out_path, dpi=300, bbox_inches="tight")
    print(f"Saved: {out_path}")
    plt.close()


if __name__ == "__main__":
    galaxies = load_exact_147_galaxies()
    print(f"Loaded {len(galaxies)} galaxies")

    # Hand-picked examples spanning common SPARC types (all in Q=1 subset)
    example_names = ["DDO064", "F574-1", "NGC2403", "NGC3198", "NGC5055"]
    missing = [n for n in example_names if n not in galaxies]
    if missing:
        raise KeyError(f"Missing expected example galaxies: {missing}")

    plot_examples(galaxies, example_names)
