# Supplementary material for: A Discrete Informational Framework for Classical Gravity: Ledger Foundations and Galaxy Rotation Curve Constraints
Source: Entropy (Basel). 2026 Apr 20;28(4):477. doi: 10.3390/e28040477 (PMC13115379; doi:10.3390/e28040477)
Supplement: Supplementary file 1 [file entropy-28-00477-s001.zip › dif_paper_supp_data/common.py]

\
from __future__ import annotations

import argparse
from pathlib import Path

def out_path(default: str, out: str | None) -> Path:
    p = Path(out) if out else Path(default)
    p.parent.mkdir(parents=True, exist_ok=True)
    return p

def add_out_arg(parser: argparse.ArgumentParser, default: str):
    parser.add_argument("--out", type=str, default=default, help="Output file path (pdf/png).")
