# Supplementary material for: A Discrete Informational Framework for Classical Gravity: Ledger Foundations and Galaxy Rotation Curve Constraints
Source: Entropy (Basel). 2026 Apr 20;28(4):477. doi: 10.3390/e28040477 (PMC13115379; doi:10.3390/e28040477)
Supplement: Supplementary file 1 [file entropy-28-00477-s001.zip › dif_paper_supp_data/generate_residuals_alternatives.py]

"""
Generate residual diagnostics for strict global-only SPARC comparison.

Outputs:
  1) residuals_vs_vobs.pdf      (standard APJ-style scatter)
  2) residuals_histogram.pdf    (distribution comparison + smooth curve)
  3) residuals_binned.pdf       (binned trends)

Protocol (matches `strict_global_with_lcdm.py`):
  - fixed global M/L = 1.0 for all galaxies (no per-galaxy tuning)
  - deterministic 147-galaxy sample: 99 from `sparc_q1.pkl` + next 48 from
    `sparc_master.pkl` not already included
  - conservative total uncertainty model sigma_tot(r) (see Appendix in paper)
"""

import numpy as np
import pandas as pd
import matplotlib.pyplot as plt
import pickle
import os

# Physical constants
kpc = 3.086e19  # m
M_sun = 1.989e30  # kg
G = 6.674e-11  # m^3/(kg s^2)
km_to_m = 1000.0

# Strict global-only settings
GLOBAL_ML = 1.0

# Global parameters (fixed)
A_ilg = 0.38
alpha_ilg = 0.19
r0_ilg = 12.0  # kpc

a0_mond = 1.2e-10  # m/s^2

# ΛCDM benchmark (global-only)
mhalo_mstar_ratio = 30.0
c_nfw_global = 10.0

# Error model hyperparameters (match strict_global_with_lcdm.py)
SIGMA0 = 10.0
F_FLOOR = 0.05
ALPHA_BEAM = 0.3
ASYM_DWARF = 0.10
ASYM_SPIRAL = 0.05
K_TURB = 0.07
P_TURB = 1.3


def load_exact_147_galaxies():
    gal_df = pd.read_excel("sparc_rotmod_galaxy_list.xlsx", sheet_name="rotmod_galaxy_list")
    include_names = gal_df.loc[gal_df["include"] == 1, "galaxy"].tolist()

    with open("sparc_master.pkl", "rb") as f:
        all_galaxies = pickle.load(f)

    galaxies = {}
    for name in include_names:
        if name not in all_galaxies:
            raise KeyError(f"Galaxy {name} is in the include-list but missing from sparc_master.pkl")
        galaxies[name] = all_galaxies[name]

    for _, gal_data in galaxies.items():
        if "R_d" not in gal_data or gal_data["R_d"] is None or gal_data["R_d"] <= 0:
            gal_data["R_d"] = 2.0

    n_gal = len(galaxies)
    n_pts_sheet = int(gal_df.loc[gal_df["include"] == 1, "N_points"].sum())
    n_pts_loaded = sum(len(gal["r"]) for gal in galaxies.values())

    assert n_gal == 147, f"Expected 147 galaxies, got {n_gal}"
    assert n_pts_sheet == 2933, f"Expected 2933 points from spreadsheet, got {n_pts_sheet}"
    assert n_pts_loaded == 2933, f"Expected 2933 loaded points, got {n_pts_loaded}"

    return galaxies


def sigma_total_kms(r_kpc, v_obs, v_err, R_d_guess=None, is_dwarf=None):
    """Conservative total uncertainty model (same as strict_global_with_lcdm.py)."""
    sigma2 = v_err**2 + SIGMA0**2 + (F_FLOOR * v_obs) ** 2

    # Beam smearing
    if R_d_guess is not None and R_d_guess > 0:
        beam_kpc = 0.3 * R_d_guess
        sigma_beam = ALPHA_BEAM * beam_kpc * v_obs / (r_kpc + beam_kpc)
        sigma2 += sigma_beam**2

    # Asymmetries (dwarf vs spiral)
    if is_dwarf is None:
        is_dwarf = bool(np.nanmax(v_obs) < 80.0)
    asym_frac = ASYM_DWARF if is_dwarf else ASYM_SPIRAL
    sigma2 += (asym_frac * v_obs) ** 2

    # Turbulence
    Rd = 2.0 if (R_d_guess is None or R_d_guess <= 0) else R_d_guess
    sigma_turb = K_TURB * v_obs * (1.0 - np.exp(-r_kpc / Rd)) ** P_TURB
    sigma2 += sigma_turb**2

    return np.sqrt(np.maximum(sigma2, 0.0))


def baryonic_velocity_kms(df):
    v_gas = df["vgas"].values
    v_disk = df["vdisk"].values
    v_bul = df["vbul"].values
    return np.sqrt(v_gas**2 + (GLOBAL_ML * v_disk) ** 2 + v_bul**2)


def ilg_velocity(r_kpc, v_baryon_kms, A, alpha, r0_kpc):
    x = r_kpc / r0_kpc
    enhancement = 1.0 + A * (x**alpha)
    return v_baryon_kms * np.sqrt(enhancement)


def mond_velocity(r_kpc, v_baryon_kms, a0_si):
    r_m = r_kpc * kpc
    v_baryon_ms = v_baryon_kms * km_to_m

    g_N = np.where(r_m > 0, (v_baryon_ms**2) / r_m, 0.0)
    x = np.maximum(g_N / a0_si, 1e-30)
    nu = 0.5 + np.sqrt(0.25 + 1.0 / x)
    g = nu * g_N

    v_mond_ms = np.sqrt(np.maximum(g, 0.0) * r_m)
    return v_mond_ms / km_to_m


def nfw_velocity(r_kpc, M_halo_Msun, c_nfw):
    r_vir_kpc = 200.0 * (M_halo_Msun / 1e12) ** (1.0 / 3.0)
    r_s_kpc = r_vir_kpc / c_nfw

    x = r_kpc / r_s_kpc
    x_vir = r_vir_kpc / r_s_kpc
    f_vir = np.log(1.0 + x_vir) - x_vir / (1.0 + x_vir)
    M_s = M_halo_Msun / f_vir

    f_x = np.log(1.0 + x) - x / (1.0 + x)
    M_enc = M_s * f_x

    r_m = r_kpc * kpc
    v_halo_kms = np.sqrt(G * (M_enc * M_sun) / r_m) / km_to_m
    return v_halo_kms


def stellar_mass_proxy_Msun(v_baryon_kms, R_d_kpc):
    v_max = float(np.nanmax(v_baryon_kms))
    return (v_max / 100.0) ** 2 * float(R_d_kpc) * 1e10


def lcdm_benchmark_velocity(r_kpc, v_baryon_kms, R_d_kpc, mhalo_mstar, c_nfw):
    M_star_proxy = stellar_mass_proxy_Msun(v_baryon_kms, R_d_kpc)
    M_halo = mhalo_mstar * M_star_proxy
    v_halo = nfw_velocity(r_kpc, M_halo, c_nfw)
    return np.sqrt(v_baryon_kms**2 + v_halo**2)

def collect_all_residuals(galaxies):
    """Collect residuals and v_obs for all models using sigma_tot."""
    data_ilg = {'vobs': [], 'residuals': [], 'sigma': []}
    data_mond = {'vobs': [], 'residuals': [], 'sigma': []}
    data_lcdm = {'vobs': [], 'residuals': [], 'sigma': []}
    
    for name, gal in galaxies.items():
        r = gal['r']
        v_obs = gal['v_obs']
        df = gal['data']
        v_err = df['verr'].values

        v_baryon = baryonic_velocity_kms(df)
        R_d_guess = float(gal.get("R_d", 2.0))
        is_dwarf = bool(np.nanmax(v_obs) < 80.0)
        sig_tot = sigma_total_kms(r, v_obs, v_err, R_d_guess=R_d_guess, is_dwarf=is_dwarf)
        
        # ILG
        v_ilg_pred = ilg_velocity(r, v_baryon, A_ilg, alpha_ilg, r0_ilg)
        residuals_ilg = (v_obs - v_ilg_pred) / sig_tot
        data_ilg['vobs'].extend(v_obs)
        data_ilg['residuals'].extend(residuals_ilg)
        data_ilg['sigma'].extend(sig_tot)
        
        # MOND
        v_mond_pred = mond_velocity(r, v_baryon, a0_mond)
        residuals_mond = (v_obs - v_mond_pred) / sig_tot
        data_mond['vobs'].extend(v_obs)
        data_mond['residuals'].extend(residuals_mond)
        data_mond['sigma'].extend(sig_tot)
        
        # ΛCDM benchmark
        v_lcdm_pred = lcdm_benchmark_velocity(r, v_baryon, R_d_guess, mhalo_mstar_ratio, c_nfw_global)
        residuals_lcdm = (v_obs - v_lcdm_pred) / sig_tot
        data_lcdm['vobs'].extend(v_obs)
        data_lcdm['residuals'].extend(residuals_lcdm)
        data_lcdm['sigma'].extend(sig_tot)
    
    # Convert to arrays
    for data in [data_ilg, data_mond, data_lcdm]:
        for key in data:
            data[key] = np.array(data[key])
    
    return {'ilg': data_ilg, 'mond': data_mond, 'lcdm': data_lcdm}


def plot_option1_residuals_vs_vobs(data_dict):
    """Option 1: Residuals vs. v_obs (standard APJ style)"""
    fig, axes = plt.subplots(1, 3, figsize=(18, 6))
    
    models = [
        ('ilg', 'DIF', 'blue'),
        ('mond', 'MOND', 'green'),
        ('lcdm', 'LCDM', 'red')
    ]
    
    for idx, (key, label, color) in enumerate(models):
        ax = axes[idx]
        data = data_dict[key]
        
        # Scatter plot
        ax.scatter(data['vobs'], data['residuals'], s=2, alpha=0.2, c=color, rasterized=True)
        
        # Zero line
        ax.axhline(0, color='k', linestyle='--', lw=1.5, label='Zero residual')
        ax.axhline(2, color='gray', linestyle=':', lw=1, alpha=0.5)
        ax.axhline(-2, color='gray', linestyle=':', lw=1, alpha=0.5)
        
        # Calculate statistics
        rms = np.sqrt(np.mean(data['residuals']**2))
        mean_resid = np.mean(data['residuals'])
        
        ax.set_xlabel(r'$v_{\rm obs}$ (km/s)', fontsize=14)
        if idx == 0:
            ax.set_ylabel(r'$(v_{\rm obs} - v_{\rm model})/\sigma_{\rm tot}$', fontsize=14)
        ax.set_title(f'{label}\nRMS = {rms:.2f}, Mean = {mean_resid:.2f}', 
                     fontsize=14, fontweight='bold')
        
        ax.set_ylim(-10, 10)
        ax.grid(True, alpha=0.3)
        ax.legend(loc='upper left', fontsize=10)
        
        # Add N points
        ax.text(0.95, 0.95, f'N = {len(data["vobs"])}', 
                transform=ax.transAxes, ha='right', va='top',
                fontsize=10, bbox=dict(boxstyle='round', facecolor='white', alpha=0.8))
    
    plt.tight_layout()
    os.makedirs('figures', exist_ok=True)
    plt.savefig('figures/residuals_vs_vobs.pdf', dpi=300, bbox_inches='tight')
    print("Saved: figures/residuals_vs_vobs.pdf")
    plt.close()


def plot_option2_residuals_histogram(data_dict):
    """Option 2: Residuals histogram with smooth fit curve (APJ style)"""
    from scipy import stats
    from scipy.interpolate import UnivariateSpline
    from scipy.ndimage import gaussian_filter1d
    
    fig, axes = plt.subplots(1, 3, figsize=(18, 6))
    
    models = [
        ('ilg', 'DIF', 'blue'),
        ('mond', 'MOND', 'green'),
        ('lcdm', 'LCDM', 'red')
    ]
    
    for idx, (key, label, color) in enumerate(models):
        ax = axes[idx]
        data = data_dict[key]
        
        # Histogram (normalized)
        bins = np.linspace(-10, 10, 50)
        counts, bin_edges, patches = ax.hist(data['residuals'], bins=bins, alpha=0.6, 
                                              color=color, edgecolor='black', linewidth=0.8, 
                                              density=True, label='Data', zorder=1)
        
        # APJ-style smooth curve: fit directly to histogram bar centers
        bin_centers = 0.5 * (bin_edges[1:] + bin_edges[:-1])
        
        # Remove zero-count bins for better fitting
        mask = counts > 0
        x_hist = bin_centers[mask]
        y_hist = counts[mask]
        
        # Smooth the histogram counts using Gaussian filter
        counts_smooth = gaussian_filter1d(counts, sigma=1.5)
        
        # Create fine grid for plotting
        x_fine = np.linspace(-8, 8, 500)
        
        # Spline interpolation with smoothing
        spline = UnivariateSpline(bin_centers, counts_smooth, s=0.01, k=3)
        y_fit = spline(x_fine)
        y_fit[y_fit < 0] = 0  # No negative probabilities
        
        ax.plot(x_fine, y_fit, color='darkred', lw=3.5, 
                label='Smooth fit', zorder=10)
        
        # Gaussian comparison (for reference)
        rms = np.sqrt(np.mean(data['residuals']**2))
        mean_resid = np.mean(data['residuals'])
        gauss = np.exp(-0.5 * ((x_fine - mean_resid) / rms)**2) / (rms * np.sqrt(2 * np.pi))
        ax.plot(x_fine, gauss, 'k--', lw=2.0, alpha=0.6, 
                label=f'Gaussian\n(mu={mean_resid:.2f})', zorder=5)
        
        # Zero line
        ax.axvline(0, color='gray', linestyle=':', lw=2, alpha=0.7)
        
        # Statistics
        median_resid = np.median(data['residuals'])
        
        ax.set_xlabel('(vobs - vmodel)/sigma_tot', fontsize=14)
        if idx == 0:
            ax.set_ylabel('Probability Density', fontsize=14)
        ax.set_title(f'{label}\nMean={mean_resid:.2f}, Median={median_resid:.2f}, RMS={rms:.2f}', 
                     fontsize=13, fontweight='bold')
        
        ax.set_xlim(-8, 8)
        ax.set_ylim(0, None)
        ax.grid(True, alpha=0.25, linestyle='-', linewidth=0.5)
        ax.legend(loc='upper right', fontsize=9.5, framealpha=0.95)
        
        # Add N points and outliers info
        outliers_pos = np.sum(data['residuals'] > 3)
        outliers_neg = np.sum(data['residuals'] < -3)
        info_text = f'N = {len(data["residuals"])}\n|res| > 3: {outliers_pos + outliers_neg} ({100*(outliers_pos+outliers_neg)/len(data["residuals"]):.1f}%)'
        ax.text(0.05, 0.58, info_text, 
                transform=ax.transAxes, ha='left', va='top',
                fontsize=9, bbox=dict(boxstyle='round', facecolor='white', alpha=0.9, edgecolor='gray'))
    
    plt.tight_layout()
    os.makedirs('figures', exist_ok=True)
    plt.savefig('figures/residuals_histogram.pdf', dpi=300, bbox_inches='tight')
    plt.savefig('figures/fig-06-cleaned.pdf', dpi=300, bbox_inches='tight')
    print("Saved: figures/residuals_histogram.pdf")
    plt.close()


def plot_option3_binned_residuals(data_dict):
    """Option 3: Binned residuals (systematic trends)"""
    fig, axes = plt.subplots(1, 3, figsize=(18, 6))
    
    models = [
        ('ilg', 'DIF', 'blue'),
        ('mond', 'MOND', 'green'),
        ('lcdm', 'LCDM', 'red')
    ]
    
    # Velocity bins
    v_bins = np.linspace(20, 300, 20)
    v_centers = (v_bins[:-1] + v_bins[1:]) / 2
    
    for idx, (key, label, color) in enumerate(models):
        ax = axes[idx]
        data = data_dict[key]
        
        # Bin the data
        mean_residuals = []
        std_residuals = []
        
        for i in range(len(v_bins) - 1):
            mask = (data['vobs'] >= v_bins[i]) & (data['vobs'] < v_bins[i+1])
            if np.sum(mask) > 10:  # At least 10 points in bin
                mean_residuals.append(np.mean(data['residuals'][mask]))
                std_residuals.append(np.std(data['residuals'][mask]) / np.sqrt(np.sum(mask)))
            else:
                mean_residuals.append(np.nan)
                std_residuals.append(np.nan)
        
        mean_residuals = np.array(mean_residuals)
        std_residuals = np.array(std_residuals)
        
        # Plot with error bars
        valid = ~np.isnan(mean_residuals)
        ax.errorbar(v_centers[valid], mean_residuals[valid], yerr=std_residuals[valid],
                    fmt='o', color=color, markersize=6, capsize=4, capthick=2, 
                    linewidth=2, label=f'{label} (binned)')
        
        # Also show scatter in background
        ax.scatter(data['vobs'], data['residuals'], s=1, alpha=0.05, c='gray', rasterized=True)
        
        # Zero line
        ax.axhline(0, color='k', linestyle='--', lw=1.5, label='Zero residual')
        ax.axhline(2, color='gray', linestyle=':', lw=1, alpha=0.5)
        ax.axhline(-2, color='gray', linestyle=':', lw=1, alpha=0.5)
        
        ax.set_xlabel(r'$v_{\rm obs}$ (km/s)', fontsize=14)
        if idx == 0:
            ax.set_ylabel(r'Mean $(v_{\rm obs} - v_{\rm model})/\sigma_{\rm tot}$', fontsize=14)
        ax.set_title(f'{label}\nBinned (mean ± SEM)', fontsize=14, fontweight='bold')
        
        ax.set_ylim(-5, 5)
        ax.grid(True, alpha=0.3)
        ax.legend(loc='upper left', fontsize=10)
    
    plt.tight_layout()
    os.makedirs('figures', exist_ok=True)
    plt.savefig('figures/residuals_binned.pdf', dpi=300, bbox_inches='tight')
    print("Saved: figures/residuals_binned.pdf")
    plt.close()


if __name__ == '__main__':
    print("Loading strict global-only 147-galaxy sample...")
    galaxies = load_exact_147_galaxies()
    print(f"Loaded {len(galaxies)} galaxies")
    
    print("Collecting residuals data...")
    data = collect_all_residuals(galaxies)
    print(f"Total data points: {len(data['ilg']['vobs'])}")
    
    print("\nGenerating Option 1: Residuals vs. v_obs...")
    plot_option1_residuals_vs_vobs(data)
    
    print("Generating Option 2: Residuals histogram...")
    plot_option2_residuals_histogram(data)
    
    print("Generating Option 3: Binned residuals...")
    plot_option3_binned_residuals(data)
    
    print("\nDONE! Generated 3 alternative figures:")
    print("  1. residuals_vs_vobs.pdf - Standard APJ style")
    print("  2. residuals_histogram.pdf - Distribution comparison")
    print("  3. residuals_binned.pdf - Systematic trends with binning")
