# Supplementary material for: A Discrete Informational Framework for Classical Gravity: Ledger Foundations and Galaxy Rotation Curve Constraints
Source: Entropy (Basel). 2026 Apr 20;28(4):477. doi: 10.3390/e28040477 (PMC13115379; doi:10.3390/e28040477)
Supplement: Supplementary file 1 [file entropy-28-00477-s001.zip › dif_paper_supp_data/generate_kernel_scaling_kspace.py]

\
"""
Figure 4 script: Kernel scaling in k-space with UV regularization.

Matches fig-04.pdf: w(k)-1 ~ C (k0/k)^alpha and UV-regularized variant.
"""
from __future__ import annotations
import numpy as np
import matplotlib.pyplot as plt
import argparse

from common import out_path, add_out_arg

def main():
    ap = argparse.ArgumentParser()
    add_out_arg(ap, "outputs/fig04.pdf")
    ap.add_argument("--alpha", type=float, default=0.19)
    ap.add_argument("--C", type=float, default=1.0)
    ap.add_argument("--kuv_over_k0", type=float, default=10.0)
    args = ap.parse_args()

    alpha = args.alpha
    C = args.C
    kuv_over_k0 = args.kuv_over_k0

    k_over_k0 = np.logspace(-2, 2, 800)
    w_ir = C * np.power(k_over_k0, -alpha)               # w(k)-1 (IR power law)
    w_uv = C * np.power(k_over_k0, -alpha) / (1 + k_over_k0/kuv_over_k0)  # UV-regularized

    plt.figure(figsize=(7.2, 3.4))
    plt.plot(k_over_k0, w_ir, label=r"$w(k)-1 = C (k_0/k)^\alpha$ (IR power law)")
    plt.plot(k_over_k0, w_uv, "--", label=r"$w_{\rm reg}(k)-1 = \frac{C (k_0/k)^\alpha}{1 + k/k_{\rm uv}}$ (UV-regularized)")
    plt.xscale("log")
    plt.yscale("log")
    plt.ylim(1e-2, 1)
    plt.xlabel(r"$k/k_0$")
    plt.ylabel(r"$w(k)-1$")
    plt.title("Kernel Scaling: IR Power Law vs. UV Regularization")
    plt.grid(True, which="both", alpha=0.3)
    plt.legend(frameon=False, loc="lower left")
    plt.tight_layout()

    p = out_path("outputs/fig04.pdf", args.out)
    plt.savefig(p, bbox_inches="tight")
    print(f"Wrote {p}")

if __name__ == "__main__":
    main()
