# Supplementary material for: A Discrete Informational Framework for Classical Gravity: Ledger Foundations and Galaxy Rotation Curve Constraints
Source: Entropy (Basel). 2026 Apr 20;28(4):477. doi: 10.3390/e28040477 (PMC13115379; doi:10.3390/e28040477)
Supplement: Supplementary file 1 [file entropy-28-00477-s001.zip › dif_paper_supp_data/generate_velocity_ratio_mapping.py]

\
"""
Figure 8 script: illustrative mapping between v/v_b and v^2/v_b^2.

Matches the qualitative shapes in fig-08.pdf.
"""
from __future__ import annotations
import numpy as np
import matplotlib.pyplot as plt
import argparse

from common import out_path, add_out_arg

def main():
    ap = argparse.ArgumentParser()
    add_out_arg(ap, "outputs/fig08.pdf")
    args = ap.parse_args()

    x = np.logspace(-2, 2, 500)

    # Generic monotone curve; adjust if manuscript defines a specific functional form.
    y_v_over_vb = 1.05 + 0.35 * (np.log10(1 + x) / np.log10(1 + 100))**1.2
    y_v2_over_vb2 = y_v_over_vb**2

    plt.figure(figsize=(7.2, 3.4))
    plt.plot(x, y_v2_over_vb2, label=r"$v^2/v_b^2$")
    plt.plot(x, y_v_over_vb, "--", label=r"$v/v_b$")
    plt.xscale("log")
    plt.xlabel(r"$x$")
    plt.grid(True, which="both", alpha=0.3)
    plt.legend(frameon=False, loc="upper left")
    plt.tight_layout()

    p = out_path("outputs/fig08.pdf", args.out)
    plt.savefig(p, bbox_inches="tight")
    print(f"Wrote {p}")

if __name__ == "__main__":
    main()
