# Supplementary material for: A Discrete Informational Framework for Classical Gravity: Ledger Foundations and Galaxy Rotation Curve Constraints
Source: Entropy (Basel). 2026 Apr 20;28(4):477. doi: 10.3390/e28040477 (PMC13115379; doi:10.3390/e28040477)
Supplement: Supplementary file 1 [file entropy-28-00477-s001.zip › dif_paper_supp_data/generate_surrogate_enhancement_profile.py]

\
"""
Figure 9 script: v/v_baryon = sqrt(1 + A x^alpha) with Newtonian baseline.

Matches fig-09.pdf text: A=0.38, alpha=0.19.
"""
from __future__ import annotations
import numpy as np
import matplotlib.pyplot as plt
import argparse

from common import out_path, add_out_arg

def main():
    ap = argparse.ArgumentParser()
    add_out_arg(ap, "outputs/fig09.pdf")
    ap.add_argument("--A", type=float, default=0.38)
    ap.add_argument("--alpha", type=float, default=0.19)
    args = ap.parse_args()

    A = args.A
    alpha = args.alpha

    x = np.logspace(-2, 2, 600)
    y = np.sqrt(1 + A*np.power(x, alpha))

    plt.figure(figsize=(7.2, 3.4))
    plt.plot(x, y, label=fr"$A={A:.2f},\ \alpha={alpha:.2f}$")
    plt.axhline(1.0, linestyle="--", linewidth=1.2, label=r"Newtonian ($v/v_{\rm baryon}=1$)")
    plt.xscale("log")
    plt.ylim(0.98, 1.42)
    plt.xlabel(r"$x=r/r_0$")
    plt.ylabel(r"$v/v_{\rm baryon}=\sqrt{1 + A x^\alpha}$")
    plt.grid(True, which="both", alpha=0.3)
    plt.legend(frameon=False, loc="upper left")
    plt.tight_layout()

    p = out_path("outputs/fig09.pdf", args.out)
    plt.savefig(p, bbox_inches="tight")
    print(f"Wrote {p}")

if __name__ == "__main__":
    main()
