# Supplementary material for: A Discrete Informational Framework for Classical Gravity: Ledger Foundations and Galaxy Rotation Curve Constraints
Source: Entropy (Basel). 2026 Apr 20;28(4):477. doi: 10.3390/e28040477 (PMC13115379; doi:10.3390/e28040477)
Supplement: Supplementary file 1 [file entropy-28-00477-s001.zip › dif_paper_supp_data/generate_vobs_vmodel_scatter.py]

"""
Generate an APJ-style v_obs vs v_model comparison plot.

This script matches the strict global-only protocol used in:
  - `strict_global_with_lcdm.py`

Key constraints:
  - Fixed global M/L = 1.0 for all galaxies (no per-galaxy tuning)
  - Fixed 147-galaxy sample: 99 galaxies from `sparc_q1.pkl` + next 48 from
    `sparc_master.pkl` not already included (deterministic construction)
  - Global parameter values:
      ILG:  A=0.38, alpha=0.19, r0=12 kpc
      MOND: a0=1.2e-10 m/s^2
      ΛCDM benchmark: m_halo/m_star=30, c=10 (NFW), with the same stellar-mass
                      proxy used in `strict_global_with_lcdm.py`
"""

import numpy as np
import pandas as pd
import matplotlib.pyplot as plt
import pickle

# Physical constants
kpc = 3.086e19  # m
M_sun = 1.989e30  # kg
G = 6.674e-11  # m^3/(kg s^2)
km_to_m = 1000.0

# Strict global-only settings
GLOBAL_ML = 1.0

# Global parameters (match the paper text)
A_ilg = 0.38
alpha_ilg = 0.19
r0_ilg = 12.0  # kpc

a0_mond = 1.2e-10  # m/s^2

# ΛCDM benchmark (global-only)
mhalo_mstar_ratio = 30.0
c_nfw_global = 10.0


def load_exact_147_galaxies():
    gal_df = pd.read_excel("sparc_rotmod_galaxy_list.xlsx", sheet_name="rotmod_galaxy_list")
    include_names = gal_df.loc[gal_df["include"] == 1, "galaxy"].tolist()

    with open("sparc_master.pkl", "rb") as f:
        all_galaxies = pickle.load(f)

    galaxies = {}
    for name in include_names:
        if name not in all_galaxies:
            raise KeyError(f"Galaxy {name} is in the include-list but missing from sparc_master.pkl")
        galaxies[name] = all_galaxies[name]

    for _, gal_data in galaxies.items():
        if "R_d" not in gal_data or gal_data["R_d"] is None or gal_data["R_d"] <= 0:
            gal_data["R_d"] = 2.0

    n_gal = len(galaxies)
    n_pts_sheet = int(gal_df.loc[gal_df["include"] == 1, "N_points"].sum())
    n_pts_loaded = sum(len(gal["r"]) for gal in galaxies.values())

    assert n_gal == 147, f"Expected 147 galaxies, got {n_gal}"
    assert n_pts_sheet == 2933, f"Expected 2933 points from spreadsheet, got {n_pts_sheet}"
    assert n_pts_loaded == 2933, f"Expected 2933 loaded points, got {n_pts_loaded}"

    return galaxies


def baryonic_velocity_kms(df):
    """Baryonic circular speed with fixed global M/L=1.0."""
    v_gas = df["vgas"].values
    v_disk = df["vdisk"].values
    v_bul = df["vbul"].values
    return np.sqrt(v_gas**2 + (GLOBAL_ML * v_disk) ** 2 + v_bul**2)


def ilg_velocity(r_kpc, v_baryon_kms, A, alpha, r0_kpc):
    """ILG surrogate: v^2 = v_baryon^2 * [1 + A (r/r0)^alpha]."""
    x = r_kpc / r0_kpc
    enhancement = 1.0 + A * (x**alpha)
    return v_baryon_kms * np.sqrt(enhancement)


def mond_velocity(r_kpc, v_baryon_kms, a0_si):
    """MOND with standard nu interpolation function."""
    r_m = r_kpc * kpc
    v_baryon_ms = v_baryon_kms * km_to_m

    g_N = np.where(r_m > 0, (v_baryon_ms**2) / r_m, 0.0)

    # nu(x) = 0.5 + sqrt(0.25 + 1/x)
    x = np.maximum(g_N / a0_si, 1e-30)
    nu = 0.5 + np.sqrt(0.25 + 1.0 / x)
    g = nu * g_N

    v_mond_ms = np.sqrt(np.maximum(g, 0.0) * r_m)
    return v_mond_ms / km_to_m


def nfw_velocity(r_kpc, M_halo_Msun, c_nfw):
    """NFW halo circular velocity (same functional form as strict_global_with_lcdm.py)."""
    r_vir_kpc = 200.0 * (M_halo_Msun / 1e12) ** (1.0 / 3.0)
    r_s_kpc = r_vir_kpc / c_nfw

    x = r_kpc / r_s_kpc
    x_vir = r_vir_kpc / r_s_kpc

    f_vir = np.log(1.0 + x_vir) - x_vir / (1.0 + x_vir)
    M_s = M_halo_Msun / f_vir

    f_x = np.log(1.0 + x) - x / (1.0 + x)
    M_enc = M_s * f_x

    r_m = r_kpc * kpc
    v_halo_kms = np.sqrt(G * (M_enc * M_sun) / r_m) / km_to_m
    return v_halo_kms


def stellar_mass_proxy_Msun(v_baryon_kms, R_d_kpc):
    """Same rough stellar-mass proxy used in strict_global_with_lcdm.py."""
    v_max = float(np.nanmax(v_baryon_kms))
    return (v_max / 100.0) ** 2 * float(R_d_kpc) * 1e10


def lcdm_benchmark_velocity(r_kpc, v_baryon_kms, R_d_kpc, mhalo_mstar, c_nfw):
    """ΛCDM benchmark: v_total^2 = v_baryon^2 + v_nfw^2 with global-only parameters."""
    M_star_proxy = stellar_mass_proxy_Msun(v_baryon_kms, R_d_kpc)
    M_halo = mhalo_mstar * M_star_proxy
    v_halo = nfw_velocity(r_kpc, M_halo, c_nfw)
    return np.sqrt(v_baryon_kms**2 + v_halo**2)


def collect_all_points(galaxies):
    vobs_ilg, vmod_ilg = [], []
    vobs_mond, vmod_mond = [], []
    vobs_lcdm, vmod_lcdm = [], []

    for gal_name, gal_data in galaxies.items():
        df = gal_data["data"]
        r = gal_data["r"]
        v_obs = gal_data["v_obs"]

        v_baryon = baryonic_velocity_kms(df)

        v_ilg = ilg_velocity(r, v_baryon, A_ilg, alpha_ilg, r0_ilg)
        v_mond = mond_velocity(r, v_baryon, a0_mond)
        v_lcdm = lcdm_benchmark_velocity(
            r, v_baryon, gal_data.get("R_d", 2.0), mhalo_mstar_ratio, c_nfw_global
        )

        vobs_ilg.extend(v_obs)
        vmod_ilg.extend(v_ilg)

        vobs_mond.extend(v_obs)
        vmod_mond.extend(v_mond)

        vobs_lcdm.extend(v_obs)
        vmod_lcdm.extend(v_lcdm)

    return {
        "ilg": (np.asarray(vobs_ilg), np.asarray(vmod_ilg)),
        "mond": (np.asarray(vobs_mond), np.asarray(vmod_mond)),
        "lcdm": (np.asarray(vobs_lcdm), np.asarray(vmod_lcdm)),
    }


def plot_vobs_vmodel_scatter(data_dict):
    fig, axes = plt.subplots(1, 3, figsize=(18, 6))

    models = [
        ("ilg", "DIF", "blue"),
        ("mond", "MOND", "green"),
        ("lcdm", r"$\Lambda$CDM (global-only)", "red"),
    ]

    for idx, (key, label, color) in enumerate(models):
        ax = axes[idx]
        vobs, vmodel = data_dict[key]

        ax.scatter(vobs, vmodel, s=3, alpha=0.25, c=color, rasterized=True)

        vmax = max(float(np.nanmax(vobs)), float(np.nanmax(vmodel))) * 1.05
        ax.plot([0, vmax], [0, vmax], "k--", lw=1.5, label="1:1")

        # Velocity-space RMS (not the chi2 statistic)
        rms_dv = float(np.sqrt(np.nanmean((vobs - vmodel) ** 2)))

        ax.set_xlabel(r"$v_{\rm obs}$ (km/s)", fontsize=14)
        if idx == 0:
            ax.set_ylabel(r"$v_{\rm model}$ (km/s)", fontsize=14)
        ax.set_title(f"{label}\nRMS(Δv) = {rms_dv:.1f} km/s", fontsize=13, fontweight="bold")

        ax.set_xlim(0, vmax)
        ax.set_ylim(0, vmax)
        ax.set_aspect("equal", adjustable="box")
        ax.grid(True, alpha=0.25)

        ax.text(
            0.95,
            0.05,
            f"N = {len(vobs)}",
            transform=ax.transAxes,
            ha="right",
            va="bottom",
            fontsize=11,
            bbox=dict(boxstyle="round", facecolor="white", alpha=0.85),
        )

    plt.tight_layout()
    out_path = "figures/vobs_vmodel_all_galaxies.pdf"
    plt.savefig(out_path, dpi=300, bbox_inches="tight")
    print(f"Saved: {out_path}")
    plt.close()


if __name__ == "__main__":
    print("Loading 147-galaxy strict global-only sample...")
    galaxies = load_exact_147_galaxies()
    print(f"Loaded {len(galaxies)} galaxies")

    print("Collecting v_obs and v_model points...")
    data = collect_all_points(galaxies)
    print(f"Total data points: {len(data['ilg'][0])}")

    print("Generating scatter plot...")
    plot_vobs_vmodel_scatter(data)
    print("DONE")
