# Supplementary material for: A Discrete Informational Framework for Classical Gravity: Ledger Foundations and Galaxy Rotation Curve Constraints
Source: Entropy (Basel). 2026 Apr 20;28(4):477. doi: 10.3390/e28040477 (PMC13115379; doi:10.3390/e28040477)
Supplement: Supplementary file 1 [file entropy-28-00477-s001.zip › dif_paper_supp_data/generate_memory_kernel_powerlaw_vs_exponential.py]

\
"""
Figure 3 script: weight K(tau) vs lag time (log-log axes).

Matches fig-03.pdf: power-law with alpha=0.19 vs exponential reference.
"""
from __future__ import annotations
import numpy as np
import matplotlib.pyplot as plt
import argparse

from common import out_path, add_out_arg

def main():
    ap = argparse.ArgumentParser()
    add_out_arg(ap, "outputs/fig03.pdf")
    ap.add_argument("--alpha", type=float, default=0.19)
    args = ap.parse_args()

    alpha = args.alpha
    tau = np.logspace(-2, 3, 800)  # tau/t0

    # Normalization chosen to match the plotted visual scale (arbitrary in the manuscript figure)
    K0 = 1e-16

    # Power-law kernel: K(tau) = K0 * tau^{-alpha}
    K_pow = K0 * np.power(tau, -alpha)

    # Exponential reference with characteristic cutoff
    tau_c = 12.0
    K_exp = K0 * np.exp(-tau / tau_c)

    plt.figure(figsize=(7.6, 3.4))
    plt.plot(tau, K_pow, label=f"power-law: α = {alpha:.2f}")
    plt.plot(tau, K_exp, "--", label="exponential")
    plt.xscale("log")
    plt.yscale("log")
    plt.xlabel(r"lag time $t/t_0$")
    plt.ylabel(r"weight $K(\tau)$")
    plt.grid(True, which="both", alpha=0.3)
    plt.legend(frameon=False, loc="lower left")
    plt.tight_layout()

    p = out_path("outputs/fig03.pdf", args.out)
    plt.savefig(p, bbox_inches="tight")
    print(f"Wrote {p}")

if __name__ == "__main__":
    main()
