# Supplementary material for: A Discrete Informational Framework for Classical Gravity: Ledger Foundations and Galaxy Rotation Curve Constraints
Source: Entropy (Basel). 2026 Apr 20;28(4):477. doi: 10.3390/e28040477 (PMC13115379; doi:10.3390/e28040477)
Supplement: Supplementary file 1 [file entropy-28-00477-s001.zip › dif_paper_supp_data/sparc_rotmod_galaxy_list.xlsx]

## Sheet: SPARC Info
SPARC. I. Mass Models for 175 Disk Galaxies with
Spitzer Photometry and Accurate Rotation Curves
Table: Galaxy Sample
https://astroweb.case.edu/SPARC/SPARC_Lelli2016c.mrt

## Sheet: rotmod_galaxy_list
galaxy	N_points	include
CamB	9	1
D512-2	4	1
D564-8	6	1
D631-7	16	1
DDO064	14	1
DDO154	12	1
DDO161	31	1
DDO168	10	1
DDO170	8	1
ESO079-G014	15	1
ESO116-G012	15	1
ESO444-G084	7	0
ESO563-G021	30	1
F561-1	6	0
F563-1	17	1
F563-V1	6	0
F563-V2	10	1
F565-V2	7	1
F567-2	5	0
F568-1	12	1
F568-3	18	1
F568-V1	15	1
F571-8	13	1
F571-V1	7	1
F574-1	14	1
F574-2	5	0
F579-V1	14	1
F583-1	25	1
F583-4	12	1
IC2574	34	1
IC4202	32	1
KK98-251	15	1
NGC0024	29	1
NGC0055	21	1
NGC0100	21	1
NGC0247	26	1
NGC0289	28	1
NGC0300	25	1
NGC0801	13	1
NGC0891	18	1
NGC1003	36	1
NGC1090	24	1
NGC1705	14	0
NGC2366	26	0
NGC2403	73	1
NGC2683	11	1
NGC2841	50	1
NGC2903	34	1
NGC2915	30	1
NGC2955	24	1
NGC2976	27	1
NGC2998	13	1
NGC3109	25	1
NGC3198	43	1
NGC3521	41	1
NGC3726	12	1
NGC3741	21	1
NGC3769	12	1
NGC3877	13	1
NGC3893	10	1
NGC3917	17	1
NGC3949	7	1
NGC3953	8	1
NGC3972	10	1
NGC3992	9	1
NGC4010	12	1
NGC4013	36	1
NGC4051	7	1
NGC4068	6	1
NGC4085	7	1
NGC4088	12	1
NGC4100	24	1
NGC4138	7	1
NGC4157	17	1
NGC4183	23	1
NGC4214	14	1
NGC4217	19	1
NGC4389	6	0
NGC4559	32	1
NGC5005	18	1
NGC5033	22	1
NGC5055	28	1
NGC5371	19	1
NGC5585	24	1
NGC5907	19	1
NGC5985	33	1
NGC6015	44	1
NGC6195	23	1
NGC6503	31	1
NGC6674	15	1
NGC6789	4	1
NGC6946	58	1
NGC7331	36	1
NGC7793	46	1
NGC7814	18	1
PGC51017	6	0
UGC00128	22	1
UGC00191	9	1
UGC00634	4	1
UGC00731	12	1
UGC00891	5	1
UGC01230	11	1
UGC01281	25	1
UGC02023	5	1
UGC02259	8	1
UGC02455	8	0
UGC02487	17	1
UGC02885	19	1
UGC02916	43	1
UGC02953	115	0
UGC03205	48	1
UGC03546	30	1
UGC03580	47	1
UGC04278	25	1
UGC04305	22	0
UGC04325	8	1
UGC04483	8	1
UGC04499	9	1
UGC05005	11	1
UGC05253	73	1
UGC05414	6	1
UGC05716	12	0
UGC05721	23	1
UGC05750	11	1
UGC05764	10	1
UGC05829	11	1
UGC05918	8	1
UGC05986	15	1
UGC05999	5	1
UGC06399	9	1
UGC06446	17	1
UGC06614	13	1
UGC06628	7	1
UGC06667	9	1
UGC06786	45	1
UGC06787	71	1
UGC06818	8	1
UGC06917	11	1
UGC06923	6	1
UGC06930	10	1
UGC06973	9	0
UGC06983	17	1
UGC07089	12	0
UGC07125	13	1
UGC07151	11	1
UGC07232	4	1
UGC07261	7	0
UGC07323	10	1
UGC07399	10	1
UGC07524	31	1
UGC07559	7	0
UGC07577	9	0
UGC07603	12	1
UGC07608	8	1
UGC07690	7	0
UGC07866	7	0
UGC08286	17	1
UGC08490	30	1
UGC08550	11	1
UGC08699	41	0
UGC08837	8	0
UGC09037	22	0
UGC09133	68	1
UGC09992	5	0
UGC10310	7	1
UGC11455	36	1
UGC11557	12	0
UGC11820	10	1
UGC11914	65	1
UGC12506	31	0
UGC12632	15	1
UGC12732	16	1
UGCA281	7	0
UGCA442	8	1
UGCA444	36	0
